# Supplementary material for: Low Abundance Taxa Show Diverse Microbial Symbiotic Interactions With the Freshwater Sponge, Radiospongilla crateriformis , Pre and Post Gemmulation
Source: Environ Microbiol Rep. 2026 Apr 6;18(2):e70331. doi: 10.1111/1758-2229.70331 (PMC13052501; doi:10.1111/1758-2229.70331)
Supplement: Supplementary file 2 — Table S1: Tracking of reads through cleaning steps of the SAMSA2 pipeline. [file EMI4-18-e70331-s005.xlsx]

## Sheet: Sheet1
Table S1. Tracking of reads through cleaning steps of the SAMSA2 pipeline.
Sample ID	Raw Reads	Post Merge	Clean Reads
Pre_NR16	47708555	39059383	35517425
Pre_NR17	52779588	43326124	39353480
Pre_NR50	54321279	44313614	40118836
Pre_NR55	46919546	35739660	32703117
Post_NR24	37446129	30297596	27372921
Post_NR25	50833021	41473488	37731589
Post_NR57	52442778	44851409	40647766
Post_NR58	41752015	38174036	33097311
