# Supplementary material for: Low Abundance Taxa Show Diverse Microbial Symbiotic Interactions With the Freshwater Sponge, Radiospongilla crateriformis , Pre and Post Gemmulation
Source: Environ Microbiol Rep. 2026 Apr 6;18(2):e70331. doi: 10.1111/1758-2229.70331 (PMC13052501; doi:10.1111/1758-2229.70331)
Supplement: Supplementary file 3 — Table S2: Number of reads that mapped the freshwater sponge Ephydatia muelleri and to the Refseq Prokaryotic database. [file EMI4-18-e70331-s004.xlsx]

## Sheet: Sheet1
Table S2. Number of reads that mapped the the freshwater sponge Ephydatia muelleri and to the Refseq Prokaryotic database.
Sample ID	E. muelleri	% E. muelleri	RefSeq_Prokaryotic	% RefSeq
Pre_NR16	13236988	37.269	4862576	13.6907
Pre_NR 17	16409499	41.6977	6098368	15.4964
Pre_NR50	17472752	43.5525	6098368	15.2008
Pre_NR55	13347464	40.814	4516027	13.8092
Post_NR24	12105176	44.2232	4371353	15.9696
Post_NR25	17252453	45.7242	5852770	15.5116
Post_NR57	16472101	40.524	5918194	14.5597
Post_NR 58	9413468	28.4418	3636560	10.9875
