# Supplementary material for: Low Abundance Taxa Show Diverse Microbial Symbiotic Interactions With the Freshwater Sponge, Radiospongilla crateriformis , Pre and Post Gemmulation
Source: Environ Microbiol Rep. 2026 Apr 6;18(2):e70331. doi: 10.1111/1758-2229.70331 (PMC13052501; doi:10.1111/1758-2229.70331)
Supplement: Supplementary file 4 — Table S3: Diversity index results for organism and functional analyses of RNA reads processed through the SAMSA2 pipeline. Taxonomy and function of the reads were assigned from the RefSeq prokaryotic database. [file EMI4-18-e70331-s007.xlsx]

## Sheet: Sheet1
Table S3. Diversity index results for organism and functional analyses of RNA reads processed through the SAMSA2 pipeline. Taxonomy and function of the reads were assigned from the RefSeq prokaryotic database.
Organism Results
	Pre	Post
Shannon diversity index	6.12	6.18
Simpson diversity index	0.98	0.98
Functional Results
	Pre	Post
Shannon diversity index	4.65	4.69
Simpson diversity index	0.87	0.88
