# Supplementary material for: Low Abundance Taxa Show Diverse Microbial Symbiotic Interactions With the Freshwater Sponge, Radiospongilla crateriformis , Pre and Post Gemmulation
Source: Environ Microbiol Rep. 2026 Apr 6;18(2):e70331. doi: 10.1111/1758-2229.70331 (PMC13052501; doi:10.1111/1758-2229.70331)
Supplement: Supplementary file 5 — Table S4: Operational taxonomic units (OTU) identified by RefSeq assigned annotations to RNAseq reads as part of the SAMSA2 pipeline in order of taxonomy. These include taxa that accounted for 90% of the total abundance from SAMSA2 output and were converted to relative abundances. [file EMI4-18-e70331-s003.xlsx]

## Sheet: Sheet1
Table S4. Operational taxonomic units (OTU) identified by RefSeq assigned annotations to RNAseq reads as part of the SAMSA2 pipeline in order of taxonomy. These include taxa that accounted for 90% of the total abundance from SAMSA2 output and were converted to relative abundances.
OTU	Pre16	Pre17	Pre50	Pre55	Post24	Post25	Post57	Post58	Kingdom	Phylum	Class	Order	Family	Genus	Species
Taxa149	0.256202	0.288208	0.286637	0.328497	0.24553	0.229413	0.250161	0.206156	Bacteria	Actinomycetota	Actinomycetes	Kitasatosporales	Streptomycetaceae	Streptomyces	gilvosporeus
Taxa150	0.126085	0.139464	0.16421	0.160163	0.144578	0.146836	0.159576	0.13125	Bacteria	Actinomycetota	Actinomycetes	Kitasatosporales	Streptomycetaceae	Streptomyces	olindensis
Taxa154	0	0.128772	0.110658	0.133347	0.138241	0.125069	0.105336	0.129188	Bacteria	Actinomycetota	Actinomycetes	Micrococcales	Intrasporangiaceae	Terrabacter	NA
Taxa35	0	0	0.14353	0	0.102394	0.113963	0	0	Bacteria	Actinomycetota	Actinomycetes	Micrococcales	Microbacteriaceae	Rhodoluna	NA
Taxa119	0	0	0.134618	0	0.10109	0.11205	0	0	Bacteria	Actinomycetota	Actinomycetes	Micrococcales	Microbacteriaceae	Rhodoluna	lacicola
Taxa90	0.11862	0.152565	0.121486	0.149556	0.131058	0.120302	0.15209	0.147475	Bacteria	Actinomycetota	Actinomycetes	Mycobacteriales	Mycobacteriaceae	Mycobacterium	fortuitum
Taxa6	0.405731	0.371263	0.350821	0.368864	0.380546	0.392225	0.358268	0.234177	Bacteria	Actinomycetota	Actinomycetia	Bifidobacteriales	Bifidobacteriaceae	Alloscardovia	NA
Taxa84	0.714457	0.811496	0.732144	0.729159	0.699783	0.750141	0.463621	0.32143	Bacteria	Actinomycetota	Actinomycetia	Micrococcales	Microbacteriaceae	Microbacterium	laevaniformans
Taxa85	0.180748	0.221846	0.177975	0.197807	0.197376	0.202622	0.218631	0.284527	Bacteria	Actinomycetota	Actinomycetia	Micrococcales	Microbacteriaceae	Microbacterium	NA
Taxa151	0.387264	0.39304	0.449906	0.475794	0.431514	0.465284	0.384695	0.313731	Bacteria	Actinomycetota	Actinomycetia	Streptomycetales	Streptomycetaceae	Streptomyces	NA
Taxa13	0.813519	0.850654	1.0225	0.945123	1.10348	0.990608	1.31547	1.4833	Bacteria	Bacillota	Bacilli	Bacillales	Bacillaceae	Bacillus	cereus
Taxa14	0.102065	0.108816	0.110577	0.118511	0.109142	0.115227	0	0	Bacteria	Bacillota	Bacilli	Bacillales	Bacillaceae	Bacillus	NA
Taxa15	0	0	0	0	0	0	0.133808	0.451856	Bacteria	Bacillota	Bacilli	Bacillales	Bacillaceae	Bacillus	thuringiensis
Taxa109	0.316766	0.402813	0.357379	0.418819	0.405389	0.364631	0.421159	0.375437	Bacteria	Bacillota	Bacilli	Bacillales	Bacillaceae	Pontibacillus	halophilus
Taxa110	0	0	0	0.101217	0.11008	0	0.106316	0.120608	Bacteria	Bacillota	Bacilli	Bacillales	Bacillaceae	Pontibacillus	marinus
Taxa145	0	0	0.220359	0	0.282727	0.15321	0.606351	0.577881	Bacteria	Bacillota	Bacilli	Bacillales	Bacillaceae	Staphylococcus	saprophyticus
Taxa159	0	0	0	0	0	0	0	0.284857	Bacteria	Bacillota	Bacilli	Bacillales	Bacillaceae	Virgibacillus	senegalensis
Taxa100	0.462039	0.491673	0.414859	0.463505	0.414837	0.4143	0.367866	0.638516	Bacteria	Bacillota	Bacilli	Bacillales	Paenibacillaceae	Paenibacillus	NA
Taxa144	0	0	0.132524	0	0.12877	0	0.403468	1.2013	Bacteria	Bacillota	Bacilli	Bacillales	Staphylococcaceae	Staphylococcus	agnetis
Taxa51	0.154733	0.195954	0.172099	0.185871	0.195248	0.181504	0.206972	0.210501	Bacteria	Bacillota	Bacilli	Lactobacillales	Enterobacteriaceae	Enterococcus	faecium
Taxa67	0.556002	0.524157	0.617687	0.536777	0.692829	0.765945	0.523859	0.608845	Bacteria	Bacillota	Bacilli	Lactobacillales	Lactobacillaceae	Lactobacillus	harbinensis
Taxa101	0.147083	0.162601	0	0	0.132682	0	0	0	Bacteria	Bacillota	Bacilli	Lactobacillales	Lactobacillaceae	Pediococcus	pentosaceus
Taxa147	0	0	0	0.107174	0	0	0	0	Bacteria	Bacillota	Bacilli	Lactobacillales	Streptococcaceae	Streptococcus	massiliensis
Taxa148	0	0	0	0	0	0	0	0.197714	Bacteria	Bacillota	Bacilli	Lactobacillales	Streptococcaceae	Streptococcus	pneumoniae
Taxa68	0.21795	0.347634	0	0	0.189507	0	0	0	Bacteria	Bacillota	Bacilli	Lactobacillales	Streptomycetaceae	Lactococcus	lactis
Taxa40	0	0	0	0.100974	0	0	0	0	Bacteria	Bacillota	Clostridia	Peptostreptococcales	Peptostreptococcaceae	Clostridiales	NA
Taxa41	0.210279	0.1088	0	0	0	0	0.163344	0.88064	Bacteria	Bacillota	Clostridia	Peptostreptococcales	Peptostreptococcaceae	Clostridioides	difficile
Taxa36	0	0	0	0.103387	0.113672	0.11246	0	0	Bacteria	Bacillota	Clostridia	Thermoanaerobacteriales	Thermoanaerobacteriaceae	Carboxydothermus	ferrireducens
Taxa17	0.19066	0.216353	0.168966	0.167603	0.177565	0.176276	0.174732	0.112661	Bacteria	Bacteriodota	Bacteroidia	Bacteroidales	Bacteroidaceae	Bacteroides	uniformis
Taxa11	0.267327	0.181868	0.424031	0.317491	0.292221	0.321198	0.240546	0	Bacteria	Bacteriodota	Chitinophagia	Chitinophagales	Chitinophagalaceae	Asinibacterium	NA
Taxa37	0.47263	0.233882	0.527449	0.416207	0.686858	0.739667	0.546924	0.106969	Bacteria	Bacteriodota	Chitinophagia	Chitinophagales	Chitinophagalaceae	Chitinophagaceae	bacterium
Taxa53	0.100975	0	0.132459	0.113883	0.101753	0.105437	0	0	Bacteria	Bacteriodota	Chitinophagia	Chitinophagales	Chitinophagalaceae	Filimonas	lacu0e
Taxa63	0.139288	0	0.193478	0.150951	0.137761	0.146888	0.118262	0	Bacteria	Bacteriodota	Chitinophagia	Chitinophagales	Chitinophagalaceae	Hydrotalea	flava
Taxa126	0.261837	0.174998	0.476738	0.320525	0.293342	0.319199	0.235731	0	Bacteria	Bacteriodota	Chitinophagia	Chitinophagales	Chitinophagalaceae	Sediminibacterium	ginsengisoli
Taxa127	0.146897	0	0.244513	0.175685	0.171915	0.180376	0.142087	0	Bacteria	Bacteriodota	Chitinophagia	Chitinophagales	Chitinophagalaceae	Sediminibacterium	salmoneum
Taxa128	0.157735	0	0.263343	0.19061	0.18802	0.205937	0.15209	0	Bacteria	Bacteriodota	Chitinophagia	Chitinophagales	Chitinophagalaceae	Sediminibacterium	NA
Taxa129	0	0	0.115285	0	0	0	0	0	Bacteria	Bacteriodota	Chitinophagia	Chitinophagales	Chitinophagalaceae	Segetibacter	koreensis
Taxa26	0.136162	0.12664	0.154065	0.170482	0.160797	0.175968	0.151364	0.130453	Bacteria	Bacteriodota	Cytophagia	Cytophagales	Amoebophilaceae	Amoebophilus	NA
Taxa57	0.213117	0.163142	0.32954	0.227014	0.271129	0.269889	0.272313	0.141892	Bacteria	Bacteriodota	Cytophagia	Cytophagales	Flectobacillaceae	Flectobacillus	major
Taxa58	0.222968	0.179704	0.488637	0.200796	0.251181	0.210652	0.288939	0.183965	Bacteria	Bacteriodota	Flavobacteriia	Flavobacteriales	Crocinitomicaceae	Fluviicola	taffensis
Taxa54	0	0	0	0.120504	0	0	0	0	Bacteria	Bacteriodota	Flavobacteriia	Flavobacteriales	Flavobacteriaceae	Flavobacterium	aquatile
Taxa55	0	0	0	0.172873	0	0	0	0	Bacteria	Bacteriodota	Flavobacteriia	Flavobacteriales	Flavobacteriaceae	Flavobacterium	fontis
Taxa56	0.173159	0.171079	0.217502	0.188639	0.163634	0.166827	0.152935	0.123083	Bacteria	Bacteriodota	Flavobacteriia	Flavobacteriales	Flavobacteriaceae	Flavobacterium	NA
Taxa153	0	0	0	0	0	0	0	0.152809	Bacteria	Bacteriodota	Flavobacteriia	Flavobacteriales	Flavobacteriaceae	Tamla0	NA
Taxa48	0	0	0	0	0	0	0	2.00522	Bacteria	Bacteriodota	Flavobacteriia	Flavobacteriales	Weeksellaceae	Elizabethkingia	anophelis
Taxa24	0.200305	0.186607	0	0.141407	0	0.11181	0	0	Bacteria	Campylobacterota	Campylobacteria	Campylobacterales	Campylobacteraceae	Campylobacter	NA
Taxa25	0.99038	0.930118	0.44028	0.691227	0.534914	0.550731	0.269998	0.37805	Bacteria	Campylobacterota	Campylobacteria	Campylobacterales	Campylobacteraceae	Campylobacter	jejuni
Taxa38	0.259801	0	0.161142	0	0.114976	0.11181	0.183248	0.344804	Bacteria	Chlamydiota	Chlamydiia	Chlamydiales	Chlamydiaceae	Chlamydia	psittaci
Taxa9	0	0	0.105237	0	0	0.116082	0	0	Bacteria	Cyanobacteria	Cyanophyceae	Nostocales	Nostocaceae	A0bae0	NA
Taxa93	0.15862	0.16124	0.160736	0.171257	0.154758	0.174499	0.140888	0.13543	Bacteria	Cyanobacteria	Cyanophyceae	Nostocales	Nostocaceae	Nostoc	NA
Taxa104	0.200408	0.198742	0.159227	0.190898	0.137829	0.16722	0.100639	0.107272	Bacteria	Cyanobacteria	Cyanophyceae	Oscillatoriales	Microcoleaceae	Planktothrix	tepida
Taxa89	0.690046	0.661587	0.868742	0.843883	0.751438	0.753968	0.839378	0.787172	Bacteria	Cyanobacteria	Cyanophyceae	Oscillatoriales	Oscillatoriaceae	Moorea	producens
Taxa98	0.155453	0.149565	0.141744	0.150973	0.137029	0.154303	0.115897	0.117474	Bacteria	Cyanobacteria	Cyanophyceae	Oscillatoriales	Oscillatoriaceae	Oscillatoria	acumi0ta
Taxa99	0.270659	0.261595	0.231917	0.2589	0.199755	0.248224	0.138894	0.145715	Bacteria	Cyanobacteria	Cyanophyceae	Oscillatoriales	Oscillatoriaceae	Oscillatoria	NA
Taxa72	0.612618	0.62238	0.645104	0.659673	0.531369	0.673544	0.296661	0.455265	Bacteria	Cyanobacteria	Cyanophyceae	Synechococcales	Leptolynbyaceae	Leptolyngbya	NA
Taxa87	0	0.111325	0.111275	0.119729	0.101776	0.115843	0	0	Bacteria	Cyanobacteriota	Cyanophyceae	Chroococcales	Microcystaceae	Microcystis	aeruginosa
Taxa45	0	0	0.103597	0.109145	0.102989	0.109401	0	0	Bacteria	Cyanobacteriota	Cyanophyceae	Gomontiellales	Cyanothecaceae	Cyanothece	NA
Taxa86	0.159504	0.163749	0.1222	0.145947	0.107084	0.130964	0	0	Bacteria	Cyanobacteriota	Cyanophyceae	Oscillatoriales	Microcoleaceae	Microcoleus	NA
Taxa152	0	0	0	0.197519	0	0	0	0	Bacteria	Cyanobacteriota	Cyanophyceae	Synechococcales	Synechococcaceae	Synechococcus	NA
Taxa59	0.764492	0.424868	0.582121	0.10569	0.798837	0.53631	1.42809	2.37032	Bacteria	Fusobacteriota	Fusobacteriia	Fusobacteriales	Fusobacteriaceae	Fusobacterium	nucleatum
Taxa135	0.294412	0.38102	0	0	0	0	0	0	Bacteria	Mycoplasmatota	Mollicutes	Entoplasmatales	Spiroplasmataceae	Spiroplasma	apis
Taxa136	0.20775	0.262218	0	0	0	0	0	0	Bacteria	Mycoplasmatota	Mollicutes	Entoplasmatales	Spiroplasmataceae	Spiroplasma	cantharicola
Taxa137	0.41877	0.54308	0	0	0	0.129033	0	0	Bacteria	Mycoplasmatota	Mollicutes	Entoplasmatales	Spiroplasmataceae	Spiroplasma	culicicola
Taxa138	0.244829	0.32412	0	0	0	0	0	0	Bacteria	Mycoplasmatota	Mollicutes	Entoplasmatales	Spiroplasmataceae	Spiroplasma	diminutum
Taxa139	0.214516	0.279944	0	0	0	0	0	0	Bacteria	Mycoplasmatota	Mollicutes	Entoplasmatales	Spiroplasmataceae	Spiroplasma	helicoides
Taxa140	0.147617	0.186919	0	0	0	0	0	0	Bacteria	Mycoplasmatota	Mollicutes	Entoplasmatales	Spiroplasmataceae	Spiroplasma	litorale
Taxa141	0.214722	0.274614	0	0	0	0	0	0	Bacteria	Mycoplasmatota	Mollicutes	Entoplasmatales	Spiroplasmataceae	Spiroplasma	sabaudiense
Taxa142	0.240058	0.318003	0	0	0	0	0	0	Bacteria	Mycoplasmatota	Mollicutes	Entoplasmatales	Spiroplasmataceae	Spiroplasma	taiwanense
Taxa143	0.142085	0.182836	0	0	0	0	0	0	Bacteria	Mycoplasmatota	Mollicutes	Entoplasmatales	Spiroplasmataceae	Spiroplasma	turonicum
Taxa46	0.112163	0.11162	0.115999	0.131664	0.118888	0.138071	0.134855	0.101909	Bacteria	Myxococcota	Myxococcia	Myxococcales	Archangiaceae	Cystobacter	ferrugineus
Taxa47	0	0	0	0.100177	0	0.111229	0	0	Bacteria	Myxococcota	Myxococcia	Myxococcales	Archangiaceae	Cystobacter	fuscus
Taxa146	0.105212	0.114998	0.10048	0.113595	0.105597	0.110785	0.101315	0	Bacteria	Myxococcota	Myxococcia	Myxococcales	Archangiaceae	Stigmatella	aurantiaca
Taxa62	0.241168	0.237719	0.23354	0.268732	0.268841	0.30512	0.258576	0.214406	Bacteria	Myxococcota	Myxococcia	Myxococcales	Myxococcaceae	Hyalangium	minutum
Taxa91	1.52174	1.41343	1.41656	1.54496	1.43018	1.59625	1.75075	1.27626	Bacteria	Myxococcota	Myxococcia	Myxococcales	Myxococcaceae	Myxococcus	fulvus
Taxa92	0.229529	0.226864	0.248653	0.26603	0.258753	0.284071	0.282975	0.205799	Bacteria	Myxococcota	Myxococcia	Myxococcales	Myxococcaceae	Myxococcus	stipitatus
Taxa133	0.192429	0.208531	0.203558	0.212886	0.19399	0.233155	0.185783	0.167301	Bacteria	Myxococcota	Myxococcia	Myxococcales	Polyangiaceae	Sorangium	cellulosum
Taxa124	0.16117	0.16793	0.168463	0.172452	0.162032	0.174413	0.159897	0.130865	Bacteria	Myxococcota	Myxococcia	Polyangiales	Sandaraciaceae	Sandaracinus	amylolyticus
Taxa105	0.231441	0.246148	0.259431	0.288838	0.242076	0.258715	0.213832	0.215643	Bacteria	Myxococcota	Polyangia	0nnocystales	0nnocystaceae	Plesiocystis	pacifica
Taxa39	0.212192	0.207646	0.25276	0.284454	0.264678	0.305548	0.334916	0.267258	Bacteria	Myxococcota	Polyangia	Polyangiales	Polyangiaceae	Chondromyces	crocatus
Taxa16	0.657203	0.378249	0.270096	0.290521	0.282338	0.28091	0.62536	2.51309	Bacteria	NA	NA	NA	NA	NA	NA
Taxa156	0	0.100125	0	0.100575	0	0	0.10559	0	Bacteria	Pseudomonodota	Alphaproteobacteria	Geminicoccales	Geminococcaceae	Tistrella	mobilis
Taxa30	0.16738	0	0.137491	0.179627	0.151006	0.145128	0.133014	0	Bacteria	Pseudomonodota	Alphaproteobacteria	Holosporales	Caedimonadaceae	Nucleicultrix	NA
Taxa31	0.253323	0.288864	0.224596	0.253741	0.244638	0.246277	0.244382	0.157594	Bacteria	Pseudomonodota	Alphaproteobacteria	Holosporales	Paracaedibacteraceae	Paracaedibacter	NA
Taxa8	0	0	0	0	0	0.119431	0	0	Bacteria	Pseudomonodota	Alphaproteobacteria	Hyphomicrobiales	Amorphaceae	Amorphus	coralli
Taxa80	0.159977	0.19579	0.163545	0.325529	0.158441	0.164503	0.15258	0.13499	Bacteria	Pseudomonodota	Alphaproteobacteria	Hyphomicrobiales	Aurantimo0daceae	Martelella	NA
Taxa79	0.114404	0.130002	0	0.104694	0.104247	0	0	0	Bacteria	Pseudomonodota	Alphaproteobacteria	Hyphomicrobiales	Devosiaceae	Maritalea	myrionectae
Taxa103	0.101078	0.121459	0	0	0	0	0	0	Bacteria	Pseudomonodota	Alphaproteobacteria	Hyphomicrobiales	Devosiaceae	Pelagibacterium	halotolerans
Taxa82	0.127833	0.139168	0	0.116452	0.102737	0	0	0	Bacteria	Pseudomonodota	Alphaproteobacteria	Hyphomicrobiales	Methylophilaceae	Methylobacterium	NA
Taxa83	0.127566	0.155943	0	0	0	0	0	0	Bacteria	Pseudomonodota	Alphaproteobacteria	Hyphomicrobiales	Methylophilaceae	Methyloceanibacter	methanicus
Taxa88	0.104513	0.112751	0.117411	0.110163	0.124332	0.125359	0.109138	0	Bacteria	Pseudomonodota	Alphaproteobacteria	Hyphomicrobiales	Methylophilaceae	Microvirga	massiliensis
Taxa18	0.428086	0.393515	0.340351	0.363683	0.352294	0.374968	0.306749	0.198182	Bacteria	Pseudomonodota	Alphaproteobacteria	Hyphomicrobiales	Nitrobacteriaceae	Bradyrhizobium	ca0riense
Taxa19	0.125078	0.191166	0.118385	0.125154	0.114541	0.119414	0.101247	0	Bacteria	Pseudomonodota	Alphaproteobacteria	Hyphomicrobiales	Nitrobacteriaceae	Bradyrhizobium	NA
Taxa81	0.379572	0.318069	0.344653	0.359962	0.358287	0.339719	0.356528	0.260686	Bacteria	Pseudomonodota	Alphaproteobacteria	Hyphomicrobiales	Phyllobacteriaceae	Mesorhizobium	NA
Taxa116	0.153232	0.162962	0.133449	0.158989	0.140185	0.145316	0.15552	0.108564	Bacteria	Pseudomonodota	Alphaproteobacteria	Hyphomicrobiales	Rhizobiaceae	Rhizobium	leguminosarum
Taxa117	0.429196	0.504102	0.427245	0.514678	0.488544	0.476885	0.392349	0.42114	Bacteria	Pseudomonodota	Alphaproteobacteria	Hyphomicrobiales	Rhizobiaceae	Rhizobium	NA
Taxa66	0.103793	0	0	0	0	0	0	0	Bacteria	Pseudomonodota	Alphaproteobacteria	Hyphomicrobiales	Stappiaceae	Labrenzia	NA
Taxa77	0.116173	0.14576	0.120512	0.152944	0.144532	0.152765	0.121709	0	Bacteria	Pseudomonodota	Alphaproteobacteria	Magnetococcales	Magnetococcaceae	Magnetococcus	marinus
Taxa7	1.13654	0.78257	0.909778	0.892532	0.953984	0.959494	0.930774	0.54942	Bacteria	Pseudomonodota	Alphaproteobacteria	NA	NA	NA	NA
Taxa32	0.59559	0.666801	0.552902	0.625572	0.618641	0.644498	0.639807	0.456833	Bacteria	Pseudomonodota	Alphaproteobacteria	Pelagibacterales	Pelagibacteraceae	Pelagibacter	NA
Taxa33	0.13752	0.153926	0.138319	0.134477	0.149496	0.148596	0.144368	0	Bacteria	Pseudomonodota	Alphaproteobacteria	Puniceispirillales	Puniceispirillaceae	Puniceispirillum	NA
Taxa76	0.120738	0.161273	0.152945	0.179361	0.161872	0.151347	0.200247	0.18215	Bacteria	Pseudomonodota	Alphaproteobacteria	Rhodobacterales	Rhodobacteraceae	Loktanella	NA
Taxa1	0.142353	0.163798	0.154746	0.188351	0.187539	0.196437	0.204184	0.133093	Bacteria	Pseudomonodota	Alphaproteobacteria	Rhodospirillales	Acetobacteraceae	Acidiphilium	NA
Taxa65	1.64078	1.55509	1.44192	1.54073	1.5374	1.50401	1.55791	1.05682	Bacteria	Pseudomonodota	Alphaproteobacteria	Rhodospirillales	Acetobacteraceae	Komagataeibacter	rhaeticus
Taxa12	0.416754	0.443988	0.377151	0.451127	0.412435	0.407089	0.414501	0.307433	Bacteria	Pseudomonodota	Alphaproteobacteria	Rhodospirillales	Azospirillaceae	Azospirillum	brasilense
Taxa118	0.390513	0.453449	0.35647	0.438948	0.360804	0.377582	0.397925	0.302016	Bacteria	Pseudomonodota	Alphaproteobacteria	Rhodospirillales	Azospirillaceae	Rhodocista	NA
Taxa130	0.151134	0.167766	0.134894	0.140278	0.136983	0.135543	0.136055	0	Bacteria	Pseudomonodota	Alphaproteobacteria	Rhodospirillales	Azospirillaceae	Skermanella	aerolata
Taxa131	0.141365	0.156944	0.134683	0.138263	0.136937	0.134654	0.147815	0.109802	Bacteria	Pseudomonodota	Alphaproteobacteria	Rhodospirillales	Azospirillaceae	Skermanella	stibiiresistens
Taxa120	0.130959	0.494591	0.119619	0.137289	0.106191	0.113348	0	0	Bacteria	Pseudomonodota	Alphaproteobacteria	Rhodospirillales	NA	NA	NA
Taxa94	0	0	0	0.100686	0.10077	0.108051	0.104103	0	Bacteria	Pseudomonodota	Alphaproteobacteria	Rhodospirillales	Novispirillaceae	Novispirillum	itersonii
Taxa96	0.319789	0.35639	0.271378	0.342026	0.289773	0.289572	0.305313	0.228953	Bacteria	Pseudomonodota	Alphaproteobacteria	Rhodospirillales	Oceanibaculaceae	Oceanibaculum	pacificum
Taxa97	0.2132	0.240638	0.200214	0.211735	0.209066	0.209217	0.225863	0.131965	Bacteria	Pseudomonodota	Alphaproteobacteria	Rhodospirillales	Oceanibaculaceae	Oceanibaculum	NA
Taxa78	0	0	0	0.102369	0	0.101849	0	0	Bacteria	Pseudomonodota	Alphaproteobacteria	Rhodospirillales	Rhodospirillaceae	Magnetospirillum	gryphiswaldense
Taxa121	0.129294	0.151565	0.107038	0.130823	0.108548	0.11574	0.125173	0	Bacteria	Pseudomonodota	Alphaproteobacteria	Rhodospirillales	Rhodovibioaceae	Rhodovibrio	sali0rum
Taxa155	0.373629	0.432394	0.344117	0.365011	0.380729	0.369022	0.372022	0.249769	Bacteria	Pseudomonodota	Alphaproteobacteria	Rhodospirillales	Thalassospiraceae	Thalassospira	NA
Taxa160	0.145314	0.140316	0.150185	0.163374	0.164549	0.174328	0.148964	0.135733	Bacteria	Pseudomonodota	Alphaproteobacteria	Rickettsiales	A0plasmataceae	Wolbachia	NA
Taxa10	0.306257	0.318118	0.295159	0.31913	0.309767	0.301396	0.265368	0.242317	Bacteria	Pseudomonodota	Alphaproteobacteria	Rickettsiales	Erhlichiaceae	A0plasma	phagocytophilum
Taxa122	0.276705	0.338861	0.238686	0.2839	0.25587	0.256955	0.281319	0.22656	Bacteria	Pseudomonodota	Alphaproteobacteria	Rickettsiales	NA	NA	NA
Taxa125	0.178979	0.143678	0.150493	0.163794	0.140986	0.145863	0.139739	0	Bacteria	Pseudomonodota	Alphaproteobacteria	SAR116 cluster	SAR116 cluster	SAR116 cluster	NA
Taxa95	0.249662	0.20412	0.21432	0.244352	0.215929	0.205903	0.208476	0.147502	Bacteria	Pseudomonodota	Alphaproteobacteria	Sneathiellales	Sneathiellaceae	Oceanibacterium	hippocampi
Taxa132	0.270351	0	0.211123	0.230402	0.213961	0.198282	0.169697	0	Bacteria	Pseudomonodota	Alphaproteobacteria	Sneathiellales	Sneathiellaceae	Sneathiella	glossodoripedis
Taxa134	0.38459	0.408634	0.382751	0.413239	0.374186	0.384621	0.40465	0.383357	Bacteria	Pseudomonodota	Alphaproteobacteria	Sphingomonodales	Sphingomonodaceae	Sphingomonas	NA
Taxa20	0.104554	0.156222	0	0	0	0	0	0	Bacteria	Pseudomonodota	Betaproteobacteria	Burkholderiales	Burkhoderiaceae	Burkholderia	NA
Taxa21	0	0.113178	0	0	0	0	0	0	Bacteria	Pseudomonodota	Betaproteobacteria	Burkholderiales	Burkhoderiaceae	Burkholderia	contami0ns
Taxa22	0	0	0.108272	0	0	0	0	0	Bacteria	Pseudomonodota	Betaproteobacteria	Burkholderiales	Burkhoderiaceae	Burkholderia	glumae
Taxa23	0.100194	0	0.168463	0.14887	0.107793	0.174003	0	0	Bacteria	Pseudomonodota	Betaproteobacteria	Burkholderiales	Burkhoderiaceae	Burkholderia	ubonensis
Taxa43	0.135278	0	0.28766	0.255534	0.14563	0.260321	0	0	Bacteria	Pseudomonodota	Betaproteobacteria	Burkholderiales	Burkhoderiaceae	Cupriavidus	metallidurans
Taxa106	0	0	0.102688	0	0	0	0	0	Bacteria	Pseudomonodota	Betaproteobacteria	Burkholderiales	Burkhoderiaceae	Polaromonas	NA
Taxa107	0	0	0	0	0.114061	0.127786	0.102024	0	Bacteria	Pseudomonodota	Betaproteobacteria	Burkholderiales	Burkhoderiaceae	Polynucleobacter	NA
Taxa108	0.463705	0.290078	0.297838	0.400064	0.641632	0.719403	0.567808	0.187182	Bacteria	Pseudomonodota	Betaproteobacteria	Burkholderiales	Burkhoderiaceae	Polynucleobacter	NA
Taxa44	0	0	0.119132	0	0	0.100824	0	0	Bacteria	Pseudomonodota	Betaproteobacteria	Burkholderiales	Comamo0daceae	Curvibacter	NA
Taxa74	0	0	0.130511	0	0	0.11287	0	0	Bacteria	Pseudomonodota	Betaproteobacteria	Burkholderiales	Comamo0daceae	Limnohabitans	planktonicus
Taxa75	0.65817	0.552164	1.31547	0.970012	0.797922	0.852297	0.796915	0.485431	Bacteria	Pseudomonodota	Betaproteobacteria	Burkholderiales	Comamo0daceae	Limnohabitans	NA
Taxa2	0	0	0.112314	0	0	0.107231	0	0	Bacteria	Pseudomonodota	Betaproteobacteria	Burkholderiales	Comamonadaceae	Acidovorax	NA
Taxa61	1.91115	2.46674	2.04031	2.21969	2.19797	2.02786	2.30729	2.38836	Bacteria	Pseudomonodota	Betaproteobacteria	Burkholderiales	Oxalobacteraceae	Herbaspirillum	rubrisubalbicans
Taxa27	1.84162	1.95105	1.63033	1.55057	1.72393	1.69943	1.65772	1.0761	Bacteria	Pseudomonodota	Betaproteobacteria	NA	NA	Glomeribacter	NA
Taxa29	0.134949	0	0.137361	0.146988	0.165372	0.167442	0.148272	0	Bacteria	Pseudomonodota	Betaproteobacteria	Nitrosomonodales	Methylophilaceae	Methylopumilus	NA
Taxa4	0.282196	0.348372	0.324248	0.364989	0.355313	0.347084	0.347184	0.385364	Bacteria	Pseudomonodota	Gammaproteobacteria	Aeromonodales	Aeromonodaceae	Aeromonas	hydrophila
Taxa5	0.451695	0.52783	0.516768	0.606529	0.539513	0.52136	0.421936	0.451966	Bacteria	Pseudomonodota	Gammaproteobacteria	Aeromonodales	Aeromonodaceae	Aeromonas	piscicola
Taxa42	0	0	0	0	0.116966	0	0.170812	0.156247	Bacteria	Pseudomonodota	Gammaproteobacteria	Altermomonodales	Colwelliaceae	Colwellia	sediminilitoris
Taxa112	1.31879	1.03583	1.17638	1.12037	0.981023	1.22151	0.908284	1.15576	Bacteria	Pseudomonodota	Gammaproteobacteria	Altermomonodales	Pseudoalteromonodaceae	Pseudoalteromo0s
Taxa34	0	0.515613	0	0	0	0	0	0.221941	Bacteria	Pseudomonodota	Gammaproteobacteria	Enterobacterales	Enterobacteriaceae	Regiella	NA
Taxa52	5.72273	5.47173	5.24675	5.1245	5.22436	4.79875	4.91615	5.75107	Bacteria	Pseudomonodota	Gammaproteobacteria	Enterobacterales	Enterobacteriaceae	Escherichia	coli
Taxa64	0	0.103175	0	0	0	0	0	0.211766	Bacteria	Pseudomonodota	Gammaproteobacteria	Enterobacterales	Enterobacteriaceae	Klebsiella	pneumoniae
Taxa123	0.871925	0.733229	0.796263	0.33483	1.21189	0.28812	1.83086	2.08411	Bacteria	Pseudomonodota	Gammaproteobacteria	Enterobacterales	Enterobacteriaceae	Salmonella	enterica
Taxa69	0.374719	0.379872	0.361924	0.379404	0.2744	0.288838	0.306327	0.227523	Bacteria	Pseudomonodota	Gammaproteobacteria	Legionellales	Legionellacea	Legionella	gratia0
Taxa70	0.150044	0.151811	0.163285	0.165367	0.146133	0.142804	0.134788	0.112909	Bacteria	Pseudomonodota	Gammaproteobacteria	Legionellales	Legionellacea	Legionella	massiliensis
Taxa71	0.239133	0.172259	0	0.220814	0	0	0.213376	0.663347	Bacteria	Pseudomonodota	Gammaproteobacteria	Legionellales	Legionellacea	Legionella	pneumophila
Taxa60	5.32185	5.3607	5.9251	6.23411	5.66207	5.78776	5.87247	5.91422	Bacteria	Pseudomonodota	Gammaproteobacteria	NA	NA	NA	NA
Taxa49	0	0	0.100383	0.105557	0.100038	0.110341	0	0	Bacteria	Pseudomonodota	Gammaproteobacteria	Oceanospirillales	Endozoicomo0daceae	Endozoicomo0s	numazuensis
Taxa50	0.691465	0.247378	0.615577	0.253254	0.553719	0.34083	0.471259	0.337599	Bacteria	Pseudomonodota	Gammaproteobacteria	Psedomonodales	Moraxellaceae	Enhydrobacter	aerosaccus
Taxa113	0	0.189674	0	0	0	0	0.128654	0	Bacteria	Pseudomonodota	Gammaproteobacteria	Psedomonodales	Pseudomonodaceae	Pseudomonas	aeruginosa
Taxa114	0.418297	0.655061	0.466625	0.53133	0.557082	0.55126	0.499291	0.434009	Bacteria	Pseudomonodota	Gammaproteobacteria	Psedomonodales	Pseudomonodaceae	Pseudomonas	NA
Taxa115	2.57343	2.4767	2.58186	2.42363	2.76315	2.68997	2.79616	2.66164	Bacteria	Pseudomonodota	Gammaproteobacteria	Psedomonodales	Pseudomonodaceae	Pseudomonas	syringae
Taxa3	7.62411	6.52379	6.50703	6.71971	7.76544	6.16638	9.56733	12.7527	Bacteria	Pseudomonodota	Gammaproteobacteria	Pseudomonodales	Moraxellaceae	Acinetobacter	baumannii
Taxa158	0.299101	0.279698	0.476381	0.301681	0.548938	0.470444	0.707615	0.730113	Bacteria	Pseudomonodota	Gammaproteobacteria	Vibrionales	Vibrionaceae	Vibrio	parahaemolyticus
Taxa73	0.101325	0	0.1247	0.14123	0.125476	0.139968	0	0	Bacteria	Spirochaetota	Spirochaetia	Leptospirales	Leptospiraceae	Leptonema	illini
Taxa28	0.104163	0.136036	0.120301	0.141717	0.135519	0.131442	0.141361	0.147117	Bacteria	Spirochaetota	Spirochaetia	Spirochetales	Spirochetaceae	Marispirochaeta	NA
Taxa157	0.136759	0.150204	0.161386	0.168777	0.159653	0.17226	0.110845	0	Bacteria	Verrucomicrobiota	NA	NA	NA	NA	NA
Taxa111	0.520794	0.571186	0.499302	0.568486	0.470358	0.508887	0.369859	0.394521	Bacteria	Verrucomicrobiota	Verrucomicrobiae	Verrucomicrobiales	Verrucomicrobiaceae	Prosthecobacter	debontii
Taxa102	0.109983	0.123049	0.121989	0.113573	0.1061	0.1243	0	0	Bacteria	Verrucomicrobiota	Verrucomicrobiia	Limisphaerales	Limisphaerales incertae sedis	Pedosphaera	parvula
