# Supplementary material for: Low Abundance Taxa Show Diverse Microbial Symbiotic Interactions With the Freshwater Sponge, Radiospongilla crateriformis , Pre and Post Gemmulation
Source: Environ Microbiol Rep. 2026 Apr 6;18(2):e70331. doi: 10.1111/1758-2229.70331 (PMC13052501; doi:10.1111/1758-2229.70331)
Supplement: Supplementary file 6 — Table S5: Organisms that were significantly different in abundance between the pre‐ and post‐gemmule sponge samples. Differential abundance was calculated using DESeq2 (Pre was used as the control group) and the table includes sample group mean abundances, log2 fold change, which indicates if the organisms increased or decreased in abundance, the error associated with the fold change (lfcSE), the statistic (stat), and adjusted p‐value. [file EMI4-18-e70331-s008.xlsx]

## Sheet: Sheet1
Table S5. Organisms that were significantly different in abundance between the pre- and post-gemmule sponge samples. Differential abundance was calculated using DESeq2 (Pre was used as the control group) and the table includes sample group mean abundances, log2 fold change, which indicates if the organisms increased or decreased in abundance, the error associated with the fold change (lfcSE), the…
Organism name	Family (Phylum or Class)	PreMean	PostMean	Log2 fold change	lfcSE	stat	p-adj.
Kitasatospora cheerisanensis	Streptomycetaceae (Actinomycetota)	63.7	369.4	2.526	0.342	7.387	1.11e-09
Flavobacterium psychrophilum	Flavobacteriaceae (Bacteroidota)	911.4	528.4	-0.79	0.132	-5.99	7.73e-06
Flavobacterium cauense	Flavobacteriaceae (Bacteroidota)	430.2	224.5	-0.946	0.164	-5.758	2.1e-05
Bacillus soli	Bacillaceae (Bacillota)	61	400.6	2.715	0.544	4.996	0.0011
Sphingomonas melonis	Sphingomonadaceae (Alphaproteobacteria)	133.5	36.4	-1.861	0.405	-4.598	0.0063
Polynucleobacter asymbioticus	Burkholderiaceae (Betaproteobacteria)	1656.5	3348.4	1.015	0.226	4.491	0.0087
Streptomyces milbemycinicus	Streptomycetaceae (Actinomycetota)	31.5	75.1	1.279	0.29	4.406	0.0111
Flavobacterium filum	Flavobacteriaceae (Bacteroidota)	847.6	461.9	-0.88	0.201	-4.372	0.0113
Polynucleobacter sp.	Burkholderiaceae (Betaproteobacteria)	16728.6	31490.8	0.913	0.213	4.279	0.0154
Pseudoglutamicibacter albus	Micrococcaceae (Actinomycetota)	13.4	55.7	2.039	0.481	4.243	0.0163
Flavobacterium aquatile	Flavobacteriaceae (Bacteroidota)	4013.5	1701.9	-1.238	0.297	-4.162	0.0192
Polynucleobacter necessarius	Burkholderiaceae (Betaproteobacteria)	864	1691.9	0.968	0.238	4.073	0.0192
Flavobacterium sasangense	Flavobacteriaceae (Bacteroidota)	746.9	363.5	-1.042	0.254	-4.101	0.0192
Flavobacterium suncheonense	Flavobacteriaceae (Bacteroidota)	419.5	271.5	-0.632	0.152	-4.145	0.0192
Sphingomonas taxi	Sphingomonadaceae (Alphaproteobacteria)	369.6	179.2	-1.04	0.249	-4.178	0.0192
Promicromonosporaceae bacterium	Promicromonosporaceae (Actinomycetota)	200.8	384.8	0.932	0.229	4.071	0.0192
Sulfurimonas denitrificans	Sulfurimonadaceae (Campylobacterota)	173.2	271	0.644	0.157	4.105	0.0192
Pseudoxanthomonas spadix	Lysobacteraceae (Pseudomonodota)	125.5	56.2	-1.173	0.286	-4.097	0.0192
Polynucleobacter wuianus	Burkholderiaceae (Betaproteobacteria)	1974.1	3992.2	1.015	0.253	4.01	0.0223
Herbidospora daliensis	Streptosporangiaceae (Actinomycetota)	53.8	102.9	0.924	0.23	4.022	0.0223
Flavobacterium saliperosum	Flavobacteriaceae (Bacteroidota)	373.5	229.1	-0.713	0.179	-3.984	0.0238
Polynucleobacter	Burkholderiaceae (Betaproteobacteria)	2847.1	5615.7	0.98	0.247	3.967	0.0244
Phormidium sp.	Oscillatoriaceae (Cyanobacteriota)	849.1	1132.2	0.419	0.108	3.888	0.0325
Polynucleobacter sinensis	Burkholderiaceae (Betaproteobacteria)	888.6	1581.1	0.83	0.216	3.841	0.0377
Unclassified Nitrosomonadales	Gallionellaceae (Betaproteobacteria)	398.4	750.1	0.911	0.238	3.825	0.0385
Xenorhabdus khoisanae	Morganellaceae (Gammaproteobacteria)	14.9	179.4	3.578	0.948	3.775	0.0454
