# Supplementary material for: Low Abundance Taxa Show Diverse Microbial Symbiotic Interactions With the Freshwater Sponge, Radiospongilla crateriformis , Pre and Post Gemmulation
Source: Environ Microbiol Rep. 2026 Apr 6;18(2):e70331. doi: 10.1111/1758-2229.70331 (PMC13052501; doi:10.1111/1758-2229.70331)
Supplement: Supplementary file 7 — Table S6: Table of functions identified by RefSeq assigned annotation to RNAreads as part of SAMSA2 pipeline. Functions that accounted for 90% of the total abundances from SAMSA2 output were convered to relative abundances to populate this table and results were manually compiled here with the corresponding KEGG ontology (M1‐M4). [file EMI4-18-e70331-s009.xlsx]

## Sheet: Sheet1
Table S6. Table of functions identified by RefSeq assigned annotation to RNAreads as part of SAMSA2 pipeline. Functions that accounted for 90% of the total abundances from SAMSA2 output were convered to relative abundances to populate this table and results were manually compiled here with the corresponding KEGG ontology (M1-M4).
Pre16	Pre17	Pre55	Pre50	Post24	Post25	Post57	Post58	M1	M2	M3	Function
0.10587	0.122377	0.121213	0.109165	0.121976	0.104224	0	0	Genetic Information Processing	Translation	Ribosome	30S ribosomal protein S10
0	0.107406	0.11147	0.100123	0.105253	0	0.108057	0	Genetic Information Processing	Translation	Ribosome	30S ribosomal protein S12
0.151093	0.195265	0.183834	0.153415	0.170359	0.157703	0.178923	0.168676	Genetic Information Processing	Translation	Ribosome	30S ribosomal protein S12, partial
0.124111	0.167504	0.180513	0.151435	0.167385	0.154474	0.156619	0.171316	Genetic Information Processing	Translation	Ribosome	30S ribosomal protein S13, partial
0	0.100781	0		0	0	0.106975	0	Genetic Information Processing	Translation	Ribosome	30S ribosomal protein S15
0	0	0		0	0	0.106485	0	Genetic Information Processing	Translation	Ribosome	30S ribosomal protein S15, partial
0.121602	0.149811	0.14464	0.125463	0.154712	0.134586	0.162854	0.167906	Genetic Information Processing	Translation	Ribosome	30S ribosomal protein S17, partial
0	0.104241	0		0	0	0	0	Genetic Information Processing	Translation	Ribosome	30S ribosomal protein S2
0.206825	0.246738	0.221478	0.192601	0.209226	0.201358	0.202444	0.205331	Genetic Information Processing	Translation	Ribosome	30S ribosomal protein S3
0	0	0		0.101822	0	0.120949	0.147667	Genetic Information Processing	Translation	Ribosome	30S ribosomal protein S4, partial
0.140625	0.158551	0.168422	0.160152	0.168415	0.164572	0	0	Genetic Information Processing	Translation	Ribosome	30S ribosomal protein S7
0.140851	0.185377	0.174091	0.154714	0.169993	0.158062	0.221993	0.19227	Genetic Information Processing	Translation	Ribosome	30S ribosomal protein S8, partial
0.172234	0.206891	0.188706	0.177992	0.182735	0.171748	0.188841	0.162571	Genetic Information Processing	Translation	Ribosome	30S ribosomal protein S9
0.140954	0.16406	0.129251	0.124472	0.138881	0.134569	0.167298	0.138895	Genetic Information Processing	Translation	Ribosome	50S ribosomal protein L10
0.211184	0.274696	0.237532	0.190897	0.221007	0.201614	0.28948	0.244049	Genetic Information Processing	Translation	Ribosome	50S ribosomal protein L10, partial
0.167874	0.200398	0.181775	0.158902	0.16448	0.15784	0.212852	0.171508	Genetic Information Processing	Translation	Ribosome	50S ribosomal protein L14
0	0.131117	0.146611	0.124245	0.13696	0.120217	0.174209	0.14302	Genetic Information Processing	Translation	Ribosome	50S ribosomal protein L23, partial
0.113952	0.130756	0.101815	0.228979	0.112642	0.104173	0	0	Genetic Information Processing	Translation	Ribosome	50S ribosomal protein L3
0.210711	0.282813	0.283679		0.285793	0.267446	0.20241	0.272593	Genetic Information Processing	Translation	Ribosome	50S ribosomal protein L3, partial
0.106939	0.129198	0.141275	0.116989	0.138355	0.11586	0.191613	0.164359	Genetic Information Processing	Translation	Ribosome	50S ribosomal protein L30e
0.104081	0.112555	0	0.110675	0.127992	0.126128	0	0.122973	Genetic Information Processing	Translation	Ribosome	50S ribosomal protein L4
0	0.122738	0.113551		0	0	0	0	Genetic Information Processing	Translation	Ribosome	50S ribosomal protein L5, partial
0.132872	0.176785	0.164503	0.133368	0.154437	0.143983	0.183181	0.164441	Genetic Information Processing	Translation	Ribosome	50S ribosomal protein L6, partial
0.270412	0.281223	0.258147	0.297383	0.249396	0.27956	0.23252	0.189272	Environmental Information Processing	Membrane transport	ABC transporters	ABC transporter ATP-binding protein
0.090014	0.0805133	0.0957922	0.127264	0.0899035	0.0908288	0.0870874	0.0529896	Environmental Information Processing	Bacterial secretion system	Type IX secretion system	T9SS C-terminal target domain-containing protein
0.113253	0.106488	0.103299	0.147685	0.108204	0.127427	0	0	Signaling and cellular processes	Transporters	ABC transporters	ABC transporter permease
0.128389	0.104848	0.150663	0.173398	0.127077	0.152885	0.111318	0	Signaling and cellular processes	Transporters	ABC transporters	ABC transporter substrate-binding protein
0.169046	0.159567	0.148737	0.201448	0.21371	0.231668	0.215589	0.209566	Metabolism	Lyases	TCA cycle	aconitate hydratase
4.9001	4.1439	4.2029	4.76927	4.37967	4.47937	3.9383	5.16901	Cellular Processes	Cellular community- eukaryotes	Focal adhesion	actin, cytoplasmic 2
0.179966	0.203366	0.229848	0.216609	0.21101	0.212651	0.186949	0.174121	Metabolism	Fatty acid degredation		acyl-CoA dehydrogenase
0.174846	0.184656	0.236845	0.199419	0.21037	0.188697	0.206482	0.178658	Metabolism	Amino acid metabolism		adenosylhomocysteinase
0	0	0.103277	0.106357	0.109966	0.114066	0	0	Metabolism	Carbohydrate metabolism	Glycolysis	aldehyde dehydrogenase
0.157221	0.168996	0.209233	0.16572	0.180791	0.209132	0.114427	0.13367	Metabolism	Carbohydrate metabolism	Pyruvate metabolism	aldehyde dehydrogenase family protein
0.339223	0.378134	0.386357	0.364051	0.316287	0.32699	0.326772	0.276278	Metabolism	Lipid metabolism	NA	aldo/keto reductase
0.117016	0.129592	0.12945	0.130706	0.114107	0.118935	0.11294	0	Signaling and cellular processes	Cilium and associated proteins	NA	alpha/beta hydrolase
0.161787	0.157173	0.207218	0.189793	0.201905	0.219691	0.157565	0.148987	Genetic Information Processing	Membraine trafficking	NA	ankyrin repeat domain-containing protein
0.173961	0.182032	0.166119	0.155866	0.153408	0.1542	0.186729	0.10081	Metabolism	Energy metabolism	Oxidative phosphorylation	ATP synthase F0 subunit A
0.138383	0.138135	0.152324	0.159811	0.154575	0.167203	0.154135	0.131498	Metabolism	Energy metabolism	Oxidative phosphorylation	ATP synthase subunit A
0.191195	0.230193	0.217271	0.181952	0.208036	0.212395	0.19462	0.235635	Metabolism	Energy metabolism	NA	ATP synthase subunit alpha
0	0.103388	0		0	0	0	0	Metabolism	Energy metabolism	NA	ATP synthase subunit beta
0.232716	0.271745	0.256531	0.235098	0.272387	0.265293	0.280491	0.244214	Genetic Information Processing	Replication and repair	NA	ATP-dependent helicase
0.16045	0.117326	0.177944	0.179664	0.120169	0.151518	0.118279	0	Signaling and cellular processes	Transporters	ABC transporters	branched-chain amino acid ABC transporter substrate-binding protein
0	0	0	0.101828	0.105162	0.117192	0	0	Signaling and cellular processes	Transporters	ABC transporters	carbohydrate ABC transporter substrate-binding protein
0.234094	0.232669	0.238927	0.22544	0.251753	0.2717	0.254723	0.217898	Metabolism	NA	NA	catalase
0.289229	0.284273	0.263351	0.231478	0.20719	0.244038	0.168649	0.168621	Signaling and cellular processes	Transporters	NA	colicin transporter
0.342699	0.340403	0.321544	0.274089	0.242717	0.294151	0.184448	0.194167	Signaling and cellular processes	Transporters	tolQ colicin uptake	colicin uptake protein
0	0	0		0.100244	0.116731	0	0	Metabolism	Translocases	NA	copper-translocating P-type ATPase
0.804183	0.856508	0.789101	0.861097	0.927104	0.914012	0.866481	0.5935	Metabolism	Energy metabolism	Oxidative phosphorylation	cytochrome b
0.207112	0.533274	0.189126	0.175898	0.165555	0.170295	0.163614	0	Unclassified	NA	NA	cytochrome B562
1.91392	1.34151	1.66463	1.74679	1.7124	1.64847	1.51354	1.06087	Metabolism	Energy metabolism	Oxidative phosphorylation	cytochrome c oxidase subunit 3
4.19603	3.38082	3.92821	3.401	3.60797	3.69065	3.91077	2.77444	Metabolism	Energy metabolism	Oxidative phosphorylation	cytochrome c oxidase subunit I
0.319316	0.367131	0.36665	0.280858	0.285015	0.300593	0.320959	0.234397	Metabolism	Energy metabolism	Oxidative phosphorylation	cytochrome c oxidase subunit I, partial
1.83444	1.81599	1.44465	1.47151	1.5411	1.56099	1.49422	0.933217	Metabolism	Energy metabolism	Oxidative phosphorylation	cytochrome c oxidase subunit II
0.105767	0	0.129959	0.125803	0.118956	0.124505	0.13423	0	Metabolism	Lipid metabolism	NA	cytochrome P450
0.303275	0.287864	0.371344	0.414275	0.349114	0.34869	0.419841	0.347526	Genetic Information Processing	Replication and repair	DNA replication	DNA primase
0.130342	0.125001	0	0.109165	0.103812	0.107334	0	0	Genetic Information Processing	Transcription	NA	DNA-directed RNA polymerase subunit beta
0.149962	0.157239	0.104495	0.120869	0.117446	0.116987	0.101991	0	Genetic Information Processing	Transcription	RNA polymerase	DNA-directed RNA polymerase subunit beta'
0	0	0	0.230245	0	0	0.104136	0	Cellular Processes	Unclassified	NA	EGF domain-containing protein
0.245878	0.311214	0.275043	0.171417	0.26072	0.264883	0.304367	0.392734	Genetic Information Processing	Translation	NA	elongation factor 1-alpha, partial
0.206249	0.221551	0.175575	0.188267	0.189232	0.185929	0.171657	0.14654	Genetic Information Processing	Translation	NA	elongation factor G
0.210136	0.215697	0.181022		0.183582	0.178001	0.16309	0.122038	Genetic Information Processing	Translation factor	Elongation factor	elongation factor Tu
0	0.120836	0		0	0	0	0	Metabolism	Amino acid metabolism	NA	endopeptidase La
0.723752	0.824926	0.597317	0.556538	0.591419	0.556079	0.600284	0.330505	Metabolism	Energy metabolism	Oxidative phosphorylation	F0F1 ATP synthase subunit A
0.122651	0.135184	0.128431	0.112752	0.130143	0.130878	0.118279	0.131635	Metabolism	Energy metabolism	Oxidative phosphorylation	F0F1 ATP synthase subunit alpha
0.11716	0.122197	0.162488	0.144	0.152173	0.158113	0.102835	0	Metabolism	Energy metabolism	Oxidative phosphorylation	F0F1 ATP synthase subunit beta
0.103114	0.138365	0.124734	0.103029	0.111842	0.109367	0	0	Metabolism	Carbohydrate metabolism	Glycolysis	fructose-bisphosphate aldolase class I
0.177663	0.17772	0.210915	0.198688	0.194448	0.194933	0.184769	0.196587	Metabolism	Amino acid metabolism	NA	Glu/Leu/Phe/Val dehydrogenase
0.144779	0.155861	0.186735	0.177456	0.151097	0.16071	0.142121	0.147585	Metabolism	Transferases	NA	glutathione S-transferase
32.9139	31.2332	32.0335	32.4288	32.8008	32.2287	36.2478	42.3386	Hypothetical protein		NA	hypothetical protein
4.46446	5.12514	4.85258	4.71841	5.08831	4.16774	5.97723	5.43184	Hypothetical protein		NA	hypothetical protein, partial
0.292808	0.328219	0.348492	0.325937	0.333032	0.297261	0.356173	0.297506	Metabolism	Oxidoreductases	Acting on CH-OH group	isocitrate dehydrogenase (NADP(+))
0	0	0.118401	0.117638	0.118064	0.128486	0.104086	0	Metabolism	Lipid metabolism	NA	long-chain fatty acid--CoA ligase
0.240983	0.233259	0.225641	0.19851	0.171846	0.213711	0.113666	0.122506	Signaling and cellular processes	Exosome	NA	Major vault protein
0.171473	0.198774	0.224379	0.194013	0.202157	0.20498	0.156247	0.162076	Metabolism	Oxidoreductases	NA	malate dehydrogenase
0	0	0		0	0.100311	0	0	Metabolism	Amino acid metabolism	NA	methionine adenosyltransferase
0.11025	0.124443	0.13616	0.116518	0.119437	0.120353	0	0.104054	Metabolism	Carbohydrate metabolism	NA	methylmalonate-semialdehyde dehydrogenase (CoA acylating)
0.201107	0.179474	0.18751	0.235261	0.216272	0.232317	0.199301	0.105044	signaling and cellular processes	Transporters	proline/betaine transporter	MFS transporter
0.802661	0.835256	0.819614	0.886939	0.884715	0.998775	0.719459	0.805816	Genetic Information Processing	Folding, sorting and degradation	RNA degradation	molecular chaperone DnaK
0	0	0		0	0.106087	0	0	Genetic Information Processing	Chaperone	NA	molecular chaperone GroEL
0.232038	0.237687	0.253785	0.24836	0.289338	0.321045	0.214508	0.260191	Genetic Information Processing	Chaperone	NA	molecular chaperone HtpG
0	0.112522	0		0	0	0	0	Metabolism	Energy metabolism	Oxidative phosphorylation	MULTISPECIES: cytochrome c oxidase subunit I
0.940674	0.687167	0.585958	0.565905	0.563922	0.576599	0.900393	2.69606	Hypothetical protein		NA	MULTISPECIES: hypothetical protein
0.140358	0.162273	0.184277	0.149666	0.186395	0.195309	0.202494	0.127621	Metabolism	Energy metabolism	Oxidative phosphorylation	MULTISPECIES: NADH-quinone oxidoreductase subunit N
0.177334	0.185345	0.147851	0.143919	0.153316	0.152424	0.143608	0	Metabolism	Energy metabolism	Oxidative phosphorylation	NADH-quinone oxidoreductase subunit A
1.02209	1.21198	0.932435	0.864733	0.958879	0.902188	0.983256	0.626031	Metabolism	Energy metabolism	Oxidative phosphorylation	NADH-quinone oxidoreductase subunit H
0.199421	0.196692	0.132085	0.115674	0.125773	0.119157	0.120729	0	Metabolism	Energy metabolism	Oxidative phosphorylation	NADH-quinone oxidoreductase subunit K
0.276849	0.326399	0.341738	0.300224	0.363457	0.398358	0.340712	0.245617	Metabolism	Energy metabolism	Oxidative phosphorylation	NADH-quinone oxidoreductase subunit L
0.863904	1.00509	0.821076	0.737273	0.804831	0.785594	0.863422	0.528961	Metabolism	Energy metabolism	Oxidative phosphorylation	NADH-quinone oxidoreductase subunit M
0.294124	0.350323	0.34382	0.301961	0.37851	0.39694	0.419081	0.298441	Metabolism	Energy metabolism	Oxidative phosphorylation	NADH-quinone oxidoreductase subunit N
0.365629	0.418768	0.339657	0.270421	0.293914	0.279201	0.181339	0.121103	Metabolism	Energy metabolism	Oxidative phosphorylation	NADH:ubiquinone oxidoreductase subunit J
0.310144	0.381659	0.384608	0.331131	0.409072	0.439775	0.391167	0.2823	Metabolism	Energy metabolism	Oxidative phosphorylation	NADH:ubiquinone oxidoreductase subunit L
0	0	0.121877		0	0	0	0	Metabolism	Nucleotide metabolism	Nucleotide metabolism	nucleoside-diphosphate kinase
0.161684	0.175785	0.179361	0.161678	0.156725	0.173251	0.130699	0.13675	Metabolism	Amino acid metabolism		ornithine--oxo-acid transaminase
0.111381	0.116162	0.135296	0.141614	0.10825	0.109572	0	0	Metabolism	Oxidoreductases	NA	peptide-methionine (S)-S-oxide reductase
0.371922	0.449694	0.470347	0.418414	0.419527	0.400614	0.400477	0.384429	Genetic Information Processing	Transcription machinery	NA	peptidylprolyl isomerase
0.120204	0.114342	0.102324	0.119294	0.105528	0.129033	0.109493	0.117914	Metabolism	Oxidoreductases	NA	peroxidase
0	0.101896	0.111713		0.104819	0.105608	0.115272	0.100975	Metabolism	Amino acid metabolism	NA	peroxiredoxin
0.138013	0.12687	0.130956	0.151321	0.133917	0.156951	0	0.105732	Metabolism	Carbohydrate metabolism	Glycolysis	phosphoenolpyruvate carboxykinase (GTP)
0	0.102896	0	0.103094	0	0	0	0	Metabolism	Metabolism of other amino acids	Phosphonate and phosphinate metabolism	phosphopyruvate hydratase
0	0	0.109676	0.108662	0.120832	0.128537	0.107178	0	Signaling and cellular processes	Transporters	NA	porin
0.318453	0.301933	0.383767	0.374456	0.318048	0.316363	0.345409	0.36397	Genetic Information Processing	Replication and repair	DNA replication	primase
0.104471	0.121524	0		0	0	0	0	Metabolism	Carbohydrate metabolism	Glycolysis	pyruvate kinase
0.100461	0	0.127989	0.340374	0.137829	0.153978	0.129769	0	Signaling and cellular processes	Transporters	NA	RagB/SusD family nutrient uptake outer membrane protein
0.106487	0	0.105956	0.284823	0.100587	0	0	0	Sensory system	Phototransduction	NA	rhodopsin
0.176347	0.188969	0.196279	0.464236	0.191062	0.201033	0.166791	0.140957	Genetic Information Processing	RNA processing	NA	RNA-binding protein
0.104615	0.13279	0	0	0	0	0	0	Signaling and cellular processes	Cytoskeleton proteins	NA	rod shape-determining protein
0.413834	0.417718	0.465763	1.11228	0.441259	0.482233	0.413471	0.352778	Metabolism	Protein kinases	Transferring phosphorus-containing groups	serine/threonine protein kinase
0.122569	0	0.151771	0.399827	0.151921	0.166861	0.149759	0	Signaling and cellular processes	Transporters	ABC transporters	sugar ABC transporter substrate-binding protein
0.185272	0.136217	0.206376	0.604739	0.209706	0.244927	0.194738	0	Signaling and cellular processes	Transporters	NA	SusC/RagA family TonB-linked outer membrane protein
0.112019	0.129641	0.15259	0.35654	0.168666	0.163666	0	0.104384	Genetic Information Processing	Folding, sorting and degradation	Heathshock	thermosome subunit
0.171864	0.212155	0.194596	0.439894	0.170245	0.184921	0.153155	0.152864	Genetic Information Processing	Folding, sorting and degradation	NA	thioredoxin
0	0	0.107705	0.255335	0	0	0.101906	0	Genetic Information Processing	Folding, sorting and degradation	NA	thioredoxin, partial
0	0	0	0	0	0.121925	0	0	Genetic Information Processing	Translation	NA	threonine--tRNA ligase
0	0	0	0	0.381163	0	0	0.691148	Cellular Processes	Cell motility	NA	thymosin beta-4
0.168779	0.123951	0.216673	0.60287	0.214076	0.236657	0.208341	0	signaling and cellular processes	Transporters	Siderophore transport	TonB-dependent receptor
0	0	0.102989	0.14562	0	0	0	0	Metabolism	Carbohydrate metabolism	Pentose phosphate pathway	transaldolase
0.645419	0.805133	0.717688	0.585416	0.689466	0.679097	0.780187	0.847064	Genetic Information Processing	Translation	Nucleocytoplasmic transport	translation elongation factor EF-1 subunit alpha
0	0.106635	0	1.01477	0	0	0.109307	0.122616	Genetic Information Processing	Translation	Nucleocytoplasmic transport	translation elongation factor EF-1 subunit alpha, partial
0.118415	0.152336	0.149136	0.33203	0.130921	0.119824	0.151634	0.147227	Genetic Information Processing	Translation	NA	translation initiation factor IF-5A
0.229734	0.261299	0.199467	0.33203	0.189552	0.210721	0.153408	0.181298	Metabolism	Glycolysis	NA	type I glyceraldehyde-3-phosphate dehydrogenase
0	0.105405	0.118201	0.468631	0.106603	0.101302	0.112061	0	Metabolism	Carbohydrate metabolism	NA	type III PLP-dependent enzyme
0	0	0	0	0	0	0	0.833178	Genetic Information Processing	Folding, sorting and degradation	NA	ubiquitin
0.152018	0.160289	0.167271	0.400267	0.158647	0.158728	0.185225	0.165844	Metabolism	Energy metabolism	Oxidative phosphorylation	V-type ATP synthase subunit B
