# Supplementary material for: Low Abundance Taxa Show Diverse Microbial Symbiotic Interactions With the Freshwater Sponge, Radiospongilla crateriformis , Pre and Post Gemmulation
Source: Environ Microbiol Rep. 2026 Apr 6;18(2):e70331. doi: 10.1111/1758-2229.70331 (PMC13052501; doi:10.1111/1758-2229.70331)
Supplement: Supplementary file 8 — Table S7: Functions that were significantly different in abundance between the pre and post gemmule sponge samples. Differential abundance was calculated using DESeq2 and the table includes sample means, log2 fold change, indicating if the functions increased or decreased in abundance, the error associated with the fold change (lfcSE), as well as the statistic (stat), and adjusted p‐value. [file EMI4-18-e70331-s006.xlsx]

## Sheet: Sheet1
Table S7. Functions that were significantly different in abundance between the pre and post gemmule sponge samples. Differential abundance was calculated using DESeq2 and the table includes sample means, log2 fold change, indicating if the functions increased or decreased in abundance, the error associated with the fold change (lfcSE), as well as the statistic (stat), and adjusted p-value.
Function	PreMean	PostMean	Log2 fold change	lfcSE	stat	p-adj.
uroporphyrin-III methyltransferase	88.18	8	-3.42	0.45	-7.54	3.4e-10
catechol 2,3-dioxygenase	141.29	443.61	1.65	0.27	6.09	4.11e-06
bifunctional o-acetylhomoserine/o-acetylserine sulfhydrylase	118.03	42.2	-1.49	0.29	-5.05	0.00109
porin family protein	156.2	315.66	1.02	0.22	4.71	0.00458
DUF4293 domain-containing protein	64.45	155.13	1.28	0.28	4.6	0.0064
disulfide bond formation protein B	39.16	126	1.69	0.37	4.52	0.00773
MULTISPECIES: porin	545.81	286.39	-0.93	0.21	-4.46	0.00839
Hsp70 family protein	42.13	11.59	-1.82	0.41	-4.44	0.00839
type III glutamate--ammonia ligase	34.05	79.39	1.24	0.29	4.25	0.0178
hydrogenase expression protein, partial	55.62	11.71	-2.32	0.57	-4.04	0.0363
pilus assembly protein	7.02	32.53	2.23	0.55	4.05	0.0363
elongation factor G, partial	114.09	306.44	1.42	0.36	4	0.039
