# Supplementary material for: Low Abundance Taxa Show Diverse Microbial Symbiotic Interactions With the Freshwater Sponge, Radiospongilla crateriformis , Pre and Post Gemmulation
Source: Environ Microbiol Rep. 2026 Apr 6;18(2):e70331. doi: 10.1111/1758-2229.70331 (PMC13052501; doi:10.1111/1758-2229.70331)
Supplement: Supplementary file 9 — Table S8: Functions that were significantly different in abundance between the pre‐ and post‐gemmule sponge samples from two genera (Polynucleobacter and Flavobacterium). Differential abundance was calculated using DESeq2 and the table includes sample means, log2 fold change, indicating if the functions increased or decreased in abundance, the error associated with the fold change (lfcSE), as well as the statistic (stat), and adjusted p‐value. [file EMI4-18-e70331-s001.xlsx]

## Sheet: Sheet1
Table S8. Functions that were significantly different in abundance between the pre- and post-gemmule sponge samples from two genera (Polynucleobacter and Flavobacterium). Differential abundance was calculated using DESeq2 and the table includes sample means, log2 fold change, indicating if the functions increased or decreased in abundance, the error associated with the fold change (lfcSE), as wel…
Polynucleobacter
Function	PreMean	PostMean	Log2 fold change	lfcSE	stat	p-adj.
magnesium chelatase subunit H	10.74	40.67	1.88	0.34	5.55	2.12e-05
light-harvesting protein	229.57	630.06	1.46	0.3	4.86	0.000427
chlorophyllide a reductase iron protein subunit X	8.66	23.92	1.52	0.42	3.62	0.0358
hydroxymethylglutaryl-CoA lyase	36.08	13.36	-1.42	0.38	-3.77	0.0358
photosynthetic reaction center subunit L	8.03	25	1.58	0.43	3.64	0.0358
photosynthetic reaction center subunit M	14.21	37.62	1.4	0.38	3.68	0.0358
transaldolase	37.27	72.69	0.93	0.26	3.58	0.0362
Flavobacterium
Function	PreMean	PostMean	Log2 fold change	lfcSE	stat	p-adj.
fibronectin type III domain-containing protein, partial	132.94	26.13	-2.3	0.42	-5.51	9.42e-06
acyl-CoA desaturase	166.69	81.17	-1.07	0.21	-5.04	5.96e-05
L-threonine 3-dehydrogenase	266.18	132.27	-1.04	0.23	-4.55	0.000451
hypothetical protein	9801.24	6891.77	-0.51	0.12	-4.34	0.000922
4-hydroxyphenylpyruvate dioxygenase	72.15	35.6	-1.04	0.25	-4.22	0.00125
NADH-quinone oxidoreductase subunit N	2685.51	1377.87	-0.97	0.23	-4.17	0.00129
beta-glucosidase	66.2	31.05	-1.12	0.28	-4.08	0.00167
alkaline phosphatase family protein	150.17	86.33	-0.82	0.21	-4	0.00204
fumarylacetoacetase	172.37	90.37	-0.96	0.24	-3.95	0.00225
DUF11 domain-containing protein	42.17	15.1	-1.49	0.38	-3.91	0.0024
proton-translocating NADH-quinone oxidoreductase chain N	196.3	96.63	-1.06	0.28	-3.85	0.00279
DUF3347 domain-containing protein	41.67	17.82	-1.23	0.33	-3.74	0.00403
cell division protein	755.24	466.96	-0.7	0.19	-3.63	0.00515
RagB/SusD family nutrient uptake outer membrane protein	340.05	205.98	-0.72	0.2	-3.65	0.00515
aconitate hydratase	204.82	113.66	-0.88	0.24	-3.61	0.00525
MULTISPECIES: hypothetical protein	390.34	237.42	-0.73	0.21	-3.43	0.00977
MULTISPECIES: ornithine--oxo-acid transaminase	402.29	253.62	-0.68	0.2	-3.36	0.0119
ATP:cob(I)alamin adenosyltransferase	78.03	41.16	-0.95	0.29	-3.25	0.0163
alpha-glucosidase	47.01	22.94	-1.02	0.32	-3.24	0.0163
beta-mannosidase	56.16	29.27	-1	0.31	-3.2	0.0178
RNA-binding protein	292.08	185.13	-0.66	0.21	-3.09	0.0248
aminotransferase	33.12	16.21	-1.08	0.35	-3.04	0.0278
small GTP-binding protein, Ras family	33.53	16.05	-1.06	0.36	-2.98	0.0325
ankyrin repeat domain-containing protein	61.73	35.25	-0.85	0.29	-2.96	0.0333
T9SS C-terminal target domain-containing protein	1401.43	1079.09	-0.37	0.13	-2.82	0.05
